# Supplementary material for: Chitosan Nanoparticle-Mediated Delivery of Curcumin Suppresses Tumor Growth in Breast Cancer
Source: Nanomaterials (Basel). 2024 Jul 31;14(15):1294. doi: 10.3390/nano14151294 (PMC11314098; doi:10.3390/nano14151294)
Supplement: Supplementary file 1 [file nanomaterials-14-01294-s001.zip]

Archive with 1 entries (1 files):
- nanomaterials-3098737-supplementary.pdf
